# Supplementary material for: Enabling Coarse X-ray Fluorescence Imaging Scans with Enlarged Synchrotron Beam by Means of Mosaic Crystal Defocusing Optics
Source: Int J Mol Sci. 2022 Apr 23;23(9):4673. doi: 10.3390/ijms23094673 (PMC9104365; doi:10.3390/ijms23094673)
Supplement: Supplementary file 1 [file ijms-23-04673-s001.zip]

Archive with 1 entries (1 files):
- ijms-1687089-supplementary.pdf
